# Supplementary material for: Influence of Cell Seeding Density and Material Stiffness on Chondrogenesis of Human Stem Cells Within Soft Hydrogels, Without the Use of Exogenous Growth Factors
Source: Gels. 2025 Mar 18;11(3):213. doi: 10.3390/gels11030213 (PMC11941925; doi:10.3390/gels11030213)
Supplement: Supplementary file 1 [file gels-11-00213-s001.zip]

Archive with 1 entries (1 files):
- gels-3535957-supplementary.pdf
